# Supplementary material for: ITGA2 Mediates the Resistance of Hepatocellular Carcinoma to Lenvatinib by Activating the AKT/FOXO3A Signaling Pathway
Source: Cancers (Basel). 2025 Aug 29;17(17):2846. doi: 10.3390/cancers17172846 (PMC12427277; doi:10.3390/cancers17172846)
Supplement: Supplementary file 1 [file cancers-17-02846-s001.zip]

Archive with 2 entries (1 files):
- cancers-3827188-supplementary/
- cancers-3827188-supplementary/Supplementary Materials.pdf
